# Supplementary material for: Targeting the Microbiota Reverses C‐Section‐Induced Effects on Intestinal Permeability, Microbiota Composition, and Amygdala Gene Expression in the Mouse
Source: Neurogastroenterol Motil. 2025 Jun 26;37(12):e70107. doi: 10.1111/nmo.70107 (PMC12623274; doi:10.1111/nmo.70107)
Supplement: Supplementary file 5 — Table S5. [file NMO-37-e70107-s009.csv]

	Bacteria	anovas.group Df	anovas.group F value	anovas.group Mean Sq	anovas.group Pr(>F)	anovas.group Sum Sq	tukeys.CSC-CSBB diff	tukeys.CSC-CSBB lwr	tukeys.CSC-CSBB p adj	tukeys.CSC-CSBB upr	tukeys.CSGF-CSBB diff	tukeys.CSGF-CSBB lwr	tukeys.CSGF-CSBB p adj	tukeys.CSGF-CSBB upr	tukeys.CSGF-CSC diff	tukeys.CSGF-CSC lwr	tukeys.CSGF-CSC p adj	tukeys.CSGF-CSC upr	tukeys.NBC-CSBB diff	tukeys.NBC-CSBB lwr	tukeys.NBC-CSBB p adj	tukeys.NBC-CSBB upr	tukeys.NBC-CSC diff	tukeys.NBC-CSC lwr	tukeys.NBC-CSC p adj	tukeys.NBC-CSC upr	tukeys.NBC-CSGF diff	tukeys.NBC-CSGF lwr	tukeys.NBC-CSGF p adj	tukeys.NBC-CSGF upr	anovas.group Pr(>F).BH
1	Bacteria_Actinobacteria_Actinobacteria_Bifidobacteriales_Bifidobacteriaceae_Bifidobacterium	3	0.5	0.18	0.69	0.53	0.12	-0.69	0.98	0.93	-0.04	-0.83	1	0.74	-0.16	-0.95	0.94	0.62	-0.22	-0.99	0.86	0.55	-0.34	-1.1	0.64	0.43	-0.17	-0.92	0.92	0.57	0.75
2	Bacteria_Actinobacteria_Actinobacteria_Corynebacteriales_Corynebacteriaceae_Corynebacterium	3	2.55	4.05	0.07	12.15	-1.01	-2.72	0.39	0.7	0.08	-1.58	1	1.74	1.09	-0.57	0.3	2.75	0.63	-0.99	0.72	2.25	1.64	0.02	0.05	3.26	0.55	-1.02	0.78	2.12	0.48
3	Bacteria_Actinobacteria_Actinobacteria_Corynebacteriales_Nocardiaceae_Rhodococcus	3	0.18	0.21	0.91	0.63	0.32	-1.13	0.93	1.78	0.35	-1.06	0.91	1.77	0.03	-1.39	1	1.44	0.23	-1.15	0.97	1.62	-0.09	-1.47	1	1.29	-0.12	-1.46	1	1.22	0.92
4	Bacteria_Actinobacteria_Actinobacteria_Micrococcales_Brevibacteriaceae_Brevibacterium	3	0.47	0.39	0.71	1.18	0.21	-1.03	0.97	1.46	0.28	-0.93	0.92	1.49	0.07	-1.14	1	1.28	-0.17	-1.35	0.98	1.01	-0.38	-1.56	0.81	0.8	-0.45	-1.59	0.71	0.69	0.75
5	Bacteria_Actinobacteria_Actinobacteria_Micrococcales_Microbacteriaceae_Microbacterium	3	1.06	0.01	0.38	0.04	-0.08	-0.23	0.46	0.07	-0.04	-0.19	0.85	0.1	0.04	-0.11	0.89	0.18	0	-0.14	1	0.14	0.08	-0.06	0.43	0.22	0.04	-0.09	0.84	0.18	0.48
6	Bacteria_Actinobacteria_Coriobacteriia_Coriobacteriales_Atopobiaceae_Olsenella	3	1.06	0.01	0.38	0.04	-0.08	-0.23	0.46	0.07	-0.04	-0.19	0.85	0.1	0.04	-0.11	0.89	0.18	0	-0.14	1	0.14	0.08	-0.06	0.43	0.22	0.04	-0.09	0.84	0.18	0.48
7	Bacteria_Actinobacteria_Coriobacteriia_Coriobacteriales_Eggerthellaceae_Enterorhabdus	3	1.06	0.01	0.38	0.04	-0.08	-0.23	0.46	0.07	-0.04	-0.19	0.85	0.1	0.04	-0.11	0.89	0.18	0	-0.14	1	0.14	0.08	-0.06	0.43	0.22	0.04	-0.09	0.84	0.18	0.48
8	Bacteria_Bacteroidetes_Bacteroidia_Bacteroidales_Bacteroidaceae_Bacteroides	3	1.65	0.53	0.2	1.59	-0.08	-0.85	0.99	0.69	0.44	-0.31	0.4	1.19	0.52	-0.23	0.26	1.27	-0.06	-0.78	1	0.67	0.03	-0.7	1	0.75	-0.49	-1.2	0.25	0.21	0.48
9	Bacteria_Bacteroidetes_Bacteroidia_Bacteroidales_Muribaculaceae_Muribaculum	3	1.06	0.01	0.38	0.04	-0.08	-0.23	0.46	0.07	-0.04	-0.19	0.85	0.1	0.04	-0.11	0.89	0.18	0	-0.14	1	0.14	0.08	-0.06	0.43	0.22	0.04	-0.09	0.84	0.18	0.48
10	Bacteria_Bacteroidetes_Bacteroidia_Bacteroidales_Rikenellaceae_Alistipes	3	1.06	0.01	0.38	0.04	-0.08	-0.23	0.46	0.07	-0.04	-0.19	0.85	0.1	0.04	-0.11	0.89	0.18	0	-0.14	1	0.14	0.08	-0.06	0.43	0.22	0.04	-0.09	0.84	0.18	0.48
11	Bacteria_Bacteroidetes_Bacteroidia_Bacteroidales_Rikenellaceae_Rikenella	3	1.06	0.01	0.38	0.04	-0.08	-0.23	0.46	0.07	-0.04	-0.19	0.85	0.1	0.04	-0.11	0.89	0.18	0	-0.14	1	0.14	0.08	-0.06	0.43	0.22	0.04	-0.09	0.84	0.18	0.48
12	Bacteria_Bacteroidetes_Bacteroidia_Bacteroidales_Rikenellaceae_Rikenellaceae_RC9_gut_group	3	1.06	0.01	0.38	0.04	-0.08	-0.23	0.46	0.07	-0.04	-0.19	0.85	0.1	0.04	-0.11	0.89	0.18	0	-0.14	1	0.14	0.08	-0.06	0.43	0.22	0.04	-0.09	0.84	0.18	0.48
13	Bacteria_Bacteroidetes_Bacteroidia_Bacteroidales_Tannerellaceae_Parabacteroides	3	1.06	0.01	0.38	0.04	-0.08	-0.23	0.46	0.07	-0.04	-0.19	0.85	0.1	0.04	-0.11	0.89	0.18	0	-0.14	1	0.14	0.08	-0.06	0.43	0.22	0.04	-0.09	0.84	0.18	0.48
14	Bacteria_Bacteroidetes_Bacteroidia_Chitinophagales_Chitinophagaceae_Vibrionimonas	3	0.66	0.05	0.58	0.16	0.14	-0.25	0.77	0.53	0.13	-0.24	0.78	0.51	-0.01	-0.38	1	0.37	0	-0.37	1	0.37	-0.14	-0.51	0.73	0.23	-0.13	-0.49	0.74	0.22	0.66
15	Bacteria_Deferribacteres_Deferribacteres_Deferribacterales_Deferribacteraceae_Mucispirillum	3	1.06	0.01	0.38	0.04	-0.08	-0.23	0.46	0.07	-0.04	-0.19	0.85	0.1	0.04	-0.11	0.89	0.18	0	-0.14	1	0.14	0.08	-0.06	0.43	0.22	0.04	-0.09	0.84	0.18	0.48
16	Bacteria_Firmicutes_Bacilli_Bacillales_Staphylococcaceae_Staphylococcus	3	5.34	1.43	0	4.28	0.82	0.12	0.02	1.52	-0.04	-0.72	1	0.64	-0.86	-1.54	0.01	-0.18	0	-0.67	1	0.66	-0.82	-1.48	0.01	-0.15	0.04	-0.6	1	0.69	0.13
17	Bacteria_Firmicutes_Bacilli_Lactobacillales_Enterococcaceae_Enterococcus	3	0.19	1.82	0.9	5.45	1.17	-3.07	0.88	5.41	0.58	-3.54	0.98	4.7	-0.59	-4.71	0.98	3.53	0.56	-3.46	0.98	4.58	-0.61	-4.63	0.98	3.41	-0.02	-3.92	1	3.87	0.92
18	Bacteria_Firmicutes_Bacilli_Lactobacillales_Lactobacillaceae_Lactobacillus	3	0.55	4.38	0.65	13.14	-1.3	-5.11	0.79	2.52	-1.24	-4.95	0.8	2.48	0.06	-3.65	1	3.77	-0.07	-3.69	1	3.55	1.22	-2.4	0.8	4.85	1.16	-2.35	0.8	4.67	0.72
19	Bacteria_Firmicutes_Bacilli_Lactobacillales_Streptococcaceae_Streptococcus	3	8.42	30.41	0	91.23	2.31	-0.27	0.09	4.89	3.82	1.31	0	6.33	1.51	-1	0.38	4.01	4.13	1.68	0	6.58	1.82	-0.63	0.2	4.26	0.31	-2.06	0.98	2.68	0.02
20	Bacteria_Firmicutes_Clostridia_Clostridiales_Lachnospiraceae_A2	3	1.06	0.01	0.38	0.04	-0.08	-0.23	0.46	0.07	-0.04	-0.19	0.85	0.1	0.04	-0.11	0.89	0.18	0	-0.14	1	0.14	0.08	-0.06	0.43	0.22	0.04	-0.09	0.84	0.18	0.48
21	Bacteria_Firmicutes_Clostridia_Clostridiales_Lachnospiraceae_Acetatifactor	3	1.06	0.01	0.38	0.04	-0.08	-0.23	0.46	0.07	-0.04	-0.19	0.85	0.1	0.04	-0.11	0.89	0.18	0	-0.14	1	0.14	0.08	-0.06	0.43	0.22	0.04	-0.09	0.84	0.18	0.48
22	Bacteria_Firmicutes_Clostridia_Clostridiales_Lachnospiraceae_ASF356	3	1.06	0.01	0.38	0.04	-0.08	-0.23	0.46	0.07	-0.04	-0.19	0.85	0.1	0.04	-0.11	0.89	0.18	0	-0.14	1	0.14	0.08	-0.06	0.43	0.22	0.04	-0.09	0.84	0.18	0.48
23	Bacteria_Firmicutes_Clostridia_Clostridiales_Lachnospiraceae_Eisenbergiella	3	1.06	0.01	0.38	0.04	-0.08	-0.23	0.46	0.07	-0.04	-0.19	0.85	0.1	0.04	-0.11	0.89	0.18	0	-0.14	1	0.14	0.08	-0.06	0.43	0.22	0.04	-0.09	0.84	0.18	0.48
24	Bacteria_Firmicutes_Clostridia_Clostridiales_Lachnospiraceae_GCA-900066575	3	1.06	0.01	0.38	0.04	-0.08	-0.23	0.46	0.07	-0.04	-0.19	0.85	0.1	0.04	-0.11	0.89	0.18	0	-0.14	1	0.14	0.08	-0.06	0.43	0.22	0.04	-0.09	0.84	0.18	0.48
25	Bacteria_Firmicutes_Clostridia_Clostridiales_Lachnospiraceae_Lachnoclostridium	3	0.67	0.01	0.58	0.04	-0.08	-0.27	0.68	0.11	0.01	-0.18	1	0.19	0.09	-0.1	0.62	0.27	0	-0.19	1	0.18	0.08	-0.11	0.65	0.26	-0.01	-0.18	1	0.17	0.66
26	Bacteria_Firmicutes_Clostridia_Clostridiales_Lachnospiraceae_Lachnospiraceae_FCS020_group	3	1.06	0.01	0.38	0.04	-0.08	-0.23	0.46	0.07	-0.04	-0.19	0.85	0.1	0.04	-0.11	0.89	0.18	0	-0.14	1	0.14	0.08	-0.06	0.43	0.22	0.04	-0.09	0.84	0.18	0.48
27	Bacteria_Firmicutes_Clostridia_Clostridiales_Lachnospiraceae_Lachnospiraceae_NK4A136_group	3	1.06	0.01	0.38	0.04	-0.08	-0.23	0.46	0.07	-0.04	-0.19	0.85	0.1	0.04	-0.11	0.89	0.18	0	-0.14	1	0.14	0.08	-0.06	0.43	0.22	0.04	-0.09	0.84	0.18	0.48
28	Bacteria_Firmicutes_Clostridia_Clostridiales_Lachnospiraceae_Lachnospiraceae_UCG-004	3	1.06	0.01	0.38	0.04	-0.08	-0.23	0.46	0.07	-0.04	-0.19	0.85	0.1	0.04	-0.11	0.89	0.18	0	-0.14	1	0.14	0.08	-0.06	0.43	0.22	0.04	-0.09	0.84	0.18	0.48
29	Bacteria_Firmicutes_Clostridia_Clostridiales_Lachnospiraceae_Lachnospiraceae_UCG-006	3	1.06	0.01	0.38	0.04	-0.08	-0.23	0.46	0.07	-0.04	-0.19	0.85	0.1	0.04	-0.11	0.89	0.18	0	-0.14	1	0.14	0.08	-0.06	0.43	0.22	0.04	-0.09	0.84	0.18	0.48
30	Bacteria_Firmicutes_Clostridia_Clostridiales_Lachnospiraceae_Marvinbryantia	3	1.06	0.01	0.38	0.04	-0.08	-0.23	0.46	0.07	-0.04	-0.19	0.85	0.1	0.04	-0.11	0.89	0.18	0	-0.14	1	0.14	0.08	-0.06	0.43	0.22	0.04	-0.09	0.84	0.18	0.48
31	Bacteria_Firmicutes_Clostridia_Clostridiales_Lachnospiraceae_Roseburia	3	1.13	1.41	0.35	4.23	-0.9	-2.42	0.39	0.61	-0.86	-2.34	0.4	0.61	0.04	-1.44	1	1.51	-0.63	-2.07	0.64	0.81	0.27	-1.17	0.96	1.71	0.23	-1.16	0.97	1.62	0.48
32	Bacteria_Firmicutes_Clostridia_Clostridiales_Lachnospiraceae_Tyzzerella	3	1.06	0.01	0.38	0.04	-0.08	-0.23	0.46	0.07	-0.04	-0.19	0.85	0.1	0.04	-0.11	0.89	0.18	0	-0.14	1	0.14	0.08	-0.06	0.43	0.22	0.04	-0.09	0.84	0.18	0.48
33	Bacteria_Firmicutes_Clostridia_Clostridiales_Peptococcaceae_Peptococcus	3	1.06	0.01	0.38	0.04	-0.08	-0.23	0.46	0.07	-0.04	-0.19	0.85	0.1	0.04	-0.11	0.89	0.18	0	-0.14	1	0.14	0.08	-0.06	0.43	0.22	0.04	-0.09	0.84	0.18	0.48
34	Bacteria_Firmicutes_Clostridia_Clostridiales_Ruminococcaceae_Anaerotruncus	3	1.06	0.01	0.38	0.04	-0.08	-0.23	0.46	0.07	-0.04	-0.19	0.85	0.1	0.04	-0.11	0.89	0.18	0	-0.14	1	0.14	0.08	-0.06	0.43	0.22	0.04	-0.09	0.84	0.18	0.48
35	Bacteria_Firmicutes_Clostridia_Clostridiales_Ruminococcaceae_Harryflintia	3	1.06	0.01	0.38	0.04	-0.08	-0.23	0.46	0.07	-0.04	-0.19	0.85	0.1	0.04	-0.11	0.89	0.18	0	-0.14	1	0.14	0.08	-0.06	0.43	0.22	0.04	-0.09	0.84	0.18	0.48
36	Bacteria_Firmicutes_Clostridia_Clostridiales_Ruminococcaceae_Intestinimonas	3	1.06	0.01	0.38	0.04	-0.08	-0.23	0.46	0.07	-0.04	-0.19	0.85	0.1	0.04	-0.11	0.89	0.18	0	-0.14	1	0.14	0.08	-0.06	0.43	0.22	0.04	-0.09	0.84	0.18	0.48
37	Bacteria_Firmicutes_Clostridia_Clostridiales_Ruminococcaceae_Oscillibacter	3	1.06	0.01	0.38	0.04	-0.08	-0.23	0.46	0.07	-0.04	-0.19	0.85	0.1	0.04	-0.11	0.89	0.18	0	-0.14	1	0.14	0.08	-0.06	0.43	0.22	0.04	-0.09	0.84	0.18	0.48
38	Bacteria_Firmicutes_Clostridia_Clostridiales_Ruminococcaceae_Ruminiclostridium	3	1.06	0.01	0.38	0.04	-0.08	-0.23	0.46	0.07	-0.04	-0.19	0.85	0.1	0.04	-0.11	0.89	0.18	0	-0.14	1	0.14	0.08	-0.06	0.43	0.22	0.04	-0.09	0.84	0.18	0.48
39	Bacteria_Firmicutes_Clostridia_Clostridiales_Ruminococcaceae_Ruminiclostridium_5	3	1.06	0.01	0.38	0.04	-0.08	-0.23	0.46	0.07	-0.04	-0.19	0.85	0.1	0.04	-0.11	0.89	0.18	0	-0.14	1	0.14	0.08	-0.06	0.43	0.22	0.04	-0.09	0.84	0.18	0.48
40	Bacteria_Firmicutes_Clostridia_Clostridiales_Ruminococcaceae_Ruminiclostridium_9	3	1.06	0.01	0.38	0.04	-0.08	-0.23	0.46	0.07	-0.04	-0.19	0.85	0.1	0.04	-0.11	0.89	0.18	0	-0.14	1	0.14	0.08	-0.06	0.43	0.22	0.04	-0.09	0.84	0.18	0.48
41	Bacteria_Firmicutes_Clostridia_Clostridiales_Ruminococcaceae_Ruminococcaceae_NK4A214_group	3	1.06	0.01	0.38	0.04	-0.08	-0.23	0.46	0.07	-0.04	-0.19	0.85	0.1	0.04	-0.11	0.89	0.18	0	-0.14	1	0.14	0.08	-0.06	0.43	0.22	0.04	-0.09	0.84	0.18	0.48
42	Bacteria_Firmicutes_Clostridia_Clostridiales_Ruminococcaceae_Ruminococcaceae_UCG-009	3	1.06	0.01	0.38	0.04	-0.08	-0.23	0.46	0.07	-0.04	-0.19	0.85	0.1	0.04	-0.11	0.89	0.18	0	-0.14	1	0.14	0.08	-0.06	0.43	0.22	0.04	-0.09	0.84	0.18	0.48
43	Bacteria_Firmicutes_Clostridia_Clostridiales_Ruminococcaceae_Ruminococcaceae_UCG-010	3	1.06	0.01	0.38	0.04	-0.08	-0.23	0.46	0.07	-0.04	-0.19	0.85	0.1	0.04	-0.11	0.89	0.18	0	-0.14	1	0.14	0.08	-0.06	0.43	0.22	0.04	-0.09	0.84	0.18	0.48
44	Bacteria_Firmicutes_Clostridia_Clostridiales_Ruminococcaceae_Ruminococcaceae_UCG-013	3	1.06	0.01	0.38	0.04	-0.08	-0.23	0.46	0.07	-0.04	-0.19	0.85	0.1	0.04	-0.11	0.89	0.18	0	-0.14	1	0.14	0.08	-0.06	0.43	0.22	0.04	-0.09	0.84	0.18	0.48
45	Bacteria_Firmicutes_Clostridia_Clostridiales_Ruminococcaceae_Ruminococcaceae_UCG-014	3	1.06	0.01	0.38	0.04	-0.08	-0.23	0.46	0.07	-0.04	-0.19	0.85	0.1	0.04	-0.11	0.89	0.18	0	-0.14	1	0.14	0.08	-0.06	0.43	0.22	0.04	-0.09	0.84	0.18	0.48
46	Bacteria_Firmicutes_Clostridia_Clostridiales_Ruminococcaceae_UBA1819	3	1.06	0.01	0.38	0.04	-0.08	-0.23	0.46	0.07	-0.04	-0.19	0.85	0.1	0.04	-0.11	0.89	0.18	0	-0.14	1	0.14	0.08	-0.06	0.43	0.22	0.04	-0.09	0.84	0.18	0.48
47	Bacteria_Firmicutes_Erysipelotrichia_Erysipelotrichales_Erysipelotrichaceae_Candidatus_Stoquefichus	3	1.06	0.01	0.38	0.04	-0.08	-0.23	0.46	0.07	-0.04	-0.19	0.85	0.1	0.04	-0.11	0.89	0.18	0	-0.14	1	0.14	0.08	-0.06	0.43	0.22	0.04	-0.09	0.84	0.18	0.48
48	Bacteria_Firmicutes_Erysipelotrichia_Erysipelotrichales_Erysipelotrichaceae_Erysipelatoclostridium	3	1.06	0.01	0.38	0.04	-0.08	-0.23	0.46	0.07	-0.04	-0.19	0.85	0.1	0.04	-0.11	0.89	0.18	0	-0.14	1	0.14	0.08	-0.06	0.43	0.22	0.04	-0.09	0.84	0.18	0.48
49	Bacteria_Firmicutes_Erysipelotrichia_Erysipelotrichales_Erysipelotrichaceae_Faecalibaculum	3	1.06	0.01	0.38	0.04	-0.08	-0.23	0.46	0.07	-0.04	-0.19	0.85	0.1	0.04	-0.11	0.89	0.18	0	-0.14	1	0.14	0.08	-0.06	0.43	0.22	0.04	-0.09	0.84	0.18	0.48
50	Bacteria_Proteobacteria_Alphaproteobacteria_Rhizobiales_Beijerinckiaceae_Methylobacterium	3	0.28	0.08	0.84	0.23	0.18	-0.53	0.91	0.88	0.06	-0.63	1	0.74	-0.12	-0.81	0.96	0.57	0.19	-0.48	0.86	0.86	0.02	-0.65	1	0.69	0.14	-0.51	0.94	0.78	0.88
51	Bacteria_Proteobacteria_Alphaproteobacteria_Rhizobiales_Rhizobiaceae_Aureimonas	3	0.88	0.71	0.46	2.14	0.12	-1.11	0.99	1.34	0.62	-0.57	0.5	1.81	0.5	-0.69	0.66	1.69	0.46	-0.7	0.71	1.62	0.34	-0.82	0.86	1.5	-0.16	-1.29	0.98	0.96	0.54
52	Bacteria_Proteobacteria_Alphaproteobacteria_Rhizobiales_Xanthobacteraceae_Bradyrhizobium	3	0.12	0.08	0.95	0.24	0.17	-0.93	0.97	1.27	-0.05	-1.11	1	1.02	-0.22	-1.29	0.94	0.85	0	-1.05	1	1.04	-0.18	-1.22	0.97	0.86	0.04	-0.97	1	1.05	0.95
53	Bacteria_Proteobacteria_Alphaproteobacteria_Sphingomonadales_Sphingomonadaceae_Sphingobium	3	1.06	0.01	0.38	0.04	-0.08	-0.23	0.46	0.07	-0.04	-0.19	0.85	0.1	0.04	-0.11	0.89	0.18	0	-0.14	1	0.14	0.08	-0.06	0.43	0.22	0.04	-0.09	0.84	0.18	0.48
54	Bacteria_Proteobacteria_Deltaproteobacteria_Desulfovibrionales_Desulfovibrionaceae_Bilophila	3	1.06	0.01	0.38	0.04	-0.08	-0.23	0.46	0.07	-0.04	-0.19	0.85	0.1	0.04	-0.11	0.89	0.18	0	-0.14	1	0.14	0.08	-0.06	0.43	0.22	0.04	-0.09	0.84	0.18	0.48
55	Bacteria_Proteobacteria_Deltaproteobacteria_Desulfovibrionales_Desulfovibrionaceae_Desulfovibrio	3	1.06	0.01	0.38	0.04	-0.08	-0.23	0.46	0.07	-0.04	-0.19	0.85	0.1	0.04	-0.11	0.89	0.18	0	-0.14	1	0.14	0.08	-0.06	0.43	0.22	0.04	-0.09	0.84	0.18	0.48
56	Bacteria_Proteobacteria_Gammaproteobacteria_Betaproteobacteriales_Burkholderiaceae_Parasutterella	3	1.06	0.01	0.38	0.04	-0.08	-0.23	0.46	0.07	-0.04	-0.19	0.85	0.1	0.04	-0.11	0.89	0.18	0	-0.14	1	0.14	0.08	-0.06	0.43	0.22	0.04	-0.09	0.84	0.18	0.48
57	Bacteria_Proteobacteria_Gammaproteobacteria_Enterobacteriales_Enterobacteriaceae_Escherichia/Shigella	3	4.98	47.55	0.01	142.66	3.09	-1.11	0.21	7.28	0.15	-3.93	1	4.23	-2.94	-7.01	0.23	1.14	-2.57	-6.55	0.31	1.41	-5.66	-9.64	0	-1.68	-2.72	-6.58	0.24	1.13	0.13
58	Bacteria_Proteobacteria_Gammaproteobacteria_Pasteurellales_Pasteurellaceae_Muribacter	3	1.34	17.47	0.28	52.4	-1.31	-6.2	0.89	3.59	-3.01	-7.77	0.33	1.75	-1.71	-6.47	0.76	3.05	-2.88	-7.52	0.35	1.77	-1.57	-6.22	0.8	3.08	0.14	-4.36	1	4.64	0.48
59	Bacteria_Proteobacteria_Gammaproteobacteria_Pseudomonadales_Pseudomonadaceae_Pseudomonas	3	1.06	0.01	0.38	0.04	-0.08	-0.23	0.46	0.07	-0.04	-0.19	0.85	0.1	0.04	-0.11	0.89	0.18	0	-0.14	1	0.14	0.08	-0.06	0.43	0.22	0.04	-0.09	0.84	0.18	0.48
60	Bacteria_Proteobacteria_Gammaproteobacteria_Xanthomonadales_Xanthomonadaceae_Stenotrophomonas	3	1	0.92	0.41	2.75	0.23	-1.07	0.96	1.53	0.73	-0.53	0.41	2	0.51	-0.76	0.7	1.77	0.55	-0.68	0.63	1.78	0.32	-0.91	0.89	1.55	-0.18	-1.38	0.97	1.01	0.51
61	Bacteria_Verrucomicrobia_Verrucomicrobiae_Verrucomicrobiales_Akkermansiaceae_Akkermansia	3	0.93	0.09	0.44	0.28	-0.08	-0.51	0.96	0.35	0.17	-0.25	0.7	0.59	0.25	-0.17	0.4	0.67	0	-0.41	1	0.41	0.08	-0.33	0.95	0.49	-0.17	-0.57	0.66	0.23	0.53
62	Unknown_Unknown_Unknown_Unknown_Unknown_Unknown	3	0.88	0.94	0.46	2.82	-0.75	-2.15	0.48	0.65	-0.37	-1.73	0.88	0.99	0.38	-0.98	0.87	1.74	-0.09	-1.42	1	1.24	0.66	-0.67	0.54	1.99	0.28	-1.01	0.94	1.57	0.54
